# Supplementary material for: Egg parasitoids of Arboridia apicalis (Nawa, 1913) (Hemiptera, Cicadellidae), a leafhopper pest of grapevines in Japan, with description of a new species of Anagrus Haliday, 1833 (Hymenoptera, Mymaridae)
Source: Zookeys. 2020 Jul 3;945:129–52. doi: 10.3897/zookeys.945.51865 (PMC7351868; doi:10.3897/zookeys.945.51865)
Supplement: XML Treatment for Anagrus (Anagrus) arboridiae [file zookeys.945.51865-treatment1.xml]

<!DOCTYPE tp:taxon-treatment
  PUBLIC "-//TaxonX//DTD Taxonomic Treatment Publishing DTD v0 20100105//EN" "tax-treatment-NSO.dtd">
<tp:taxon-treatment xmlns:tp="http://www.plazi.org/taxpub"><tp:treatment-meta><kwd-group><label>Taxon classification</label><kwd><named-content xmlns:xlink="http://www.w3.org/1999/xlink" content-type="kingdom">Animalia</named-content></kwd><kwd><named-content xmlns:xlink="http://www.w3.org/1999/xlink" content-type="order">Hymenoptera</named-content></kwd><kwd><named-content xmlns:xlink="http://www.w3.org/1999/xlink" content-type="family">Trichogrammatidae</named-content></kwd></kwd-group><mixed-citation publication-type="journal"><person-group><name><surname>Triapitsyn</surname><given-names>Serguei V.</given-names></name><name><surname>Adachi-Hagimori</surname><given-names>Tetsuya</given-names></name><name><surname>Rugman-Jones</surname><given-names>Paul F.</given-names></name><name><surname>Kado</surname><given-names>Natsuko</given-names></name><name><surname>Sawamura</surname><given-names>Nobuo</given-names></name><name><surname>Narai</surname><given-names>Yutaka</given-names></name></person-group><article-title>Egg parasitoids of <italic><tp:taxon-name><tp:taxon-name-part taxon-name-part-type="genus" reg="Arboridia">Arboridia</tp:taxon-name-part> <tp:taxon-name-part taxon-name-part-type="species" reg="apicalis">apicalis</tp:taxon-name-part></tp:taxon-name></italic> (Nawa, 1913) (<tp:taxon-name><tp:taxon-name-part taxon-name-part-type="order">Hemiptera</tp:taxon-name-part></tp:taxon-name>, <tp:taxon-name><tp:taxon-name-part taxon-name-part-type="family">Cicadellidae</tp:taxon-name-part></tp:taxon-name>), a leafhopper pest of grapevines in Japan, with description of a new species of <italic><tp:taxon-name><tp:taxon-name-part taxon-name-part-type="genus" reg="Anagrus">Anagrus</tp:taxon-name-part></tp:taxon-name></italic> Haliday, 1833 (<tp:taxon-name><tp:taxon-name-part taxon-name-part-type="order">Hymenoptera</tp:taxon-name-part></tp:taxon-name>, <tp:taxon-name><tp:taxon-name-part taxon-name-part-type="family">Mymaridae</tp:taxon-name-part></tp:taxon-name>)</article-title><source>Zookeys</source><day>03</day><month>7</month><year>2020</year><volume>945</volume><fpage>129</fpage><lpage>152</lpage><pub-id pub-id-type="doi">10.3897/zookeys.945.51865</pub-id></mixed-citation></tp:treatment-meta><tp:nomenclature><tp:taxon-name><object-id xmlns:xlink="http://www.w3.org/1999/xlink" content-type="arpha" xlink:type="simple">760923B8-1D8C-5BDB-9B4A-8E64E25828B4</object-id>
              <tp:taxon-name-part taxon-name-part-type="genus" reg="Anagrus">Anagrus</tp:taxon-name-part> (<tp:taxon-name-part taxon-name-part-type="subgenus" reg="Anagrus">Anagrus</tp:taxon-name-part>) <tp:taxon-name-part taxon-name-part-type="species" reg="arboridiae">arboridiae</tp:taxon-name-part><object-id xmlns:xlink="http://www.w3.org/1999/xlink" content-type="zoobank" xlink:type="simple">http://zoobank.org/915C3341-6BD3-4E69-A6FD-8B47FD77792E</object-id></tp:taxon-name><tp:taxon-authority>Triapitsyn &amp; Adachi-Hagimori</tp:taxon-authority><tp:taxon-status xmlns:xlink="http://www.w3.org/1999/xlink" xlink:type="simple">sp. nov.</tp:taxon-status><xref ref-type="fig" rid="F2">Figures 2</xref><xref ref-type="fig" rid="F3">, 3</xref><xref ref-type="fig" rid="F4">, 4</xref></tp:nomenclature><tp:treatment-sec sec-type="type material" id="SECID0EUTAE"><title>Type material.</title><p><bold><italic>Holotype</italic></bold> ♀ (Fig. <xref ref-type="fig" rid="F3">3a, b, d</xref>), deposited in <named-content xmlns:xlink="http://www.w3.org/1999/xlink" content-type="dwc:institutional_code" xlink:type="simple">ELKU</named-content>, on slide (Fig. <xref ref-type="fig" rid="F3">3c</xref>) labeled: 1. “Japan: Honshu Island Shimane Prefecture, Unnan Oku-Izumo vineyard, <named-content xmlns:xlink="http://www.w3.org/1999/xlink" content-type="dwc:verbatimCoordinates" xlink:type="simple"><named-content content-type="geo-json" specific-use="{&#34;type&#34;:&#34;Point&#34;,&#34;coordinates&#34;:[132.929444,35.288889]}" id="NCID0EPUAE" xlink:type="simple">35°17'20"N, 132°55'46"E</named-content></named-content>, 155 m (organic Black Olympia table grapes heavily infested with <italic><tp:taxon-name><tp:taxon-name-part taxon-name-part-type="genus" reg="Arboridia">Arboridia</tp:taxon-name-part> <tp:taxon-name-part taxon-name-part-type="species" reg="apicalis">apicalis</tp:taxon-name-part></tp:taxon-name></italic> (Nawa) in a covered vineyard), leaves collected 4.x.2019, N. Kado, N. Sawamura, T. Adachi-Hagimori, S. V. Triapitsyn Emerged 6.x.2019, S. V. Triapitsyn”; 2. [magenta] “<tp:taxon-name><tp:taxon-name-part taxon-name-part-type="genus" reg="Anagrus">Anagrus</tp:taxon-name-part> (<tp:taxon-name-part taxon-name-part-type="subgenus" reg="Anagrus">Anagrus</tp:taxon-name-part>) <tp:taxon-name-part taxon-name-part-type="species" reg="arboridiae">arboridiae</tp:taxon-name-part></tp:taxon-name> Triapitsyn &amp; Adachi-Hagimori HOLOTYPE ♀”; 3. “Det. by S. V. Triapitsyn 2019”; 4. [barcode database label/unique identifier] “<named-content xmlns:xlink="http://www.w3.org/1999/xlink" content-type="dwc:institutional_code" xlink:type="simple">UCRC</named-content> [bold] UCRC_ENT 005517345”.</p><fig id="F2" position="float" orientation="portrait"><object-id xmlns:xlink="http://www.w3.org/1999/xlink" content-type="doi" xlink:type="simple">10.3897/zookeys.945.51865.figure2</object-id><object-id xmlns:xlink="http://www.w3.org/1999/xlink" content-type="arpha" xlink:type="simple">D8FA3EF5-75FB-5775-9319-76BC1F646E57</object-id><label>Figure 2.</label><caption><p><italic><tp:taxon-name><tp:taxon-name-part taxon-name-part-type="genus" reg="Anagrus">Anagrus</tp:taxon-name-part> <tp:taxon-name-part taxon-name-part-type="species" reg="arboridiae">arboridiae</tp:taxon-name-part></tp:taxon-name></italic> sp. nov. (paratypes from Unnan, Shimane Prefecture, Honshu Island, Japan) <bold>a</bold> habitus of female (lateral view) <bold>b</bold> habitus of male (dorsal view).</p></caption><graphic xmlns:xlink="http://www.w3.org/1999/xlink" xlink:href="zookeys-945-129-g002.jpg" position="float" orientation="portrait" xlink:type="simple" id="oo_428254.jpg"><uri content-type="original_file" xlink:type="simple">https://binary.pensoft.net/fig/428254</uri></graphic></fig><fig id="F3" position="float" orientation="portrait"><object-id xmlns:xlink="http://www.w3.org/1999/xlink" content-type="doi" xlink:type="simple">10.3897/zookeys.945.51865.figure3</object-id><object-id xmlns:xlink="http://www.w3.org/1999/xlink" content-type="arpha" xlink:type="simple">F1FCBE16-115C-5436-AF50-0A95895745BE</object-id><label>Figure 3.</label><caption><p><italic><tp:taxon-name><tp:taxon-name-part taxon-name-part-type="genus" reg="Anagrus">Anagrus</tp:taxon-name-part> <tp:taxon-name-part taxon-name-part-type="species" reg="arboridiae">arboridiae</tp:taxon-name-part></tp:taxon-name></italic> sp. nov. female (holotype) <bold>a</bold> antenna <bold>b</bold> fore and hind wings <bold>c</bold> slide <bold>d</bold> gaster.</p></caption><graphic xmlns:xlink="http://www.w3.org/1999/xlink" xlink:href="zookeys-945-129-g003.jpg" position="float" orientation="portrait" xlink:type="simple" id="oo_428255.jpg"><uri content-type="original_file" xlink:type="simple">https://binary.pensoft.net/fig/428255</uri></graphic></fig><p><bold><italic>Paratypes</italic>.</bold> Japan: Honshu Island, Shimane Prefecture, Unnan, Oku-Izumo vineyard, <named-content xmlns:xlink="http://www.w3.org/1999/xlink" content-type="dwc:verbatimCoordinates" xlink:type="simple"><named-content content-type="geo-json" specific-use="{&#34;type&#34;:&#34;Point&#34;,&#34;coordinates&#34;:[132.929444,35.288889]}" id="NCID0EYXAE" xlink:type="simple">35°17'20"N, 132°55'46"E</named-content></named-content>, 155 m (organic Black Olympia table grapes heavily infested with <italic><tp:taxon-name><tp:taxon-name-part taxon-name-part-type="genus" reg="Arboridia">A.</tp:taxon-name-part> <tp:taxon-name-part taxon-name-part-type="species" reg="apicalis">apicalis</tp:taxon-name-part></tp:taxon-name></italic> in a covered vineyard), collected 4.x.2019, N. Kado, N. Sawamura, T. Adachi-Hagimori, S. V. Triapitsyn, emerged from grape leaves: 5.x.2019, S. V. Triapitsyn [4 ♀♀, 6 ♂♂, <named-content xmlns:xlink="http://www.w3.org/1999/xlink" content-type="dwc:institutional_code" xlink:type="simple">ELKU</named-content>, <named-content xmlns:xlink="http://www.w3.org/1999/xlink" content-type="dwc:institutional_code" xlink:type="simple">UCRC</named-content>: 2 ♀♀, 5 ♂♂ on points and 2 ♀♀, 1 ♂ on slides (including 1 ♀ on slide, P. F. Rugman-Jones’ molecular voucher PR19-504, UCRC_ENT 005517353)]; 6.x.2019, S. V. Triapitsyn [15 ♀♀, 10 ♂♂, <abbrev xmlns:xlink="http://www.w3.org/1999/xlink" content-type="institution" xlink:title="Canadian National Collection of Insects, Arachnids and Nematodes, Ottawa, Ontario, Canada" id="ABBRID0ESYAE" xlink:type="simple">CNC</abbrev>, <named-content xmlns:xlink="http://www.w3.org/1999/xlink" content-type="dwc:institutional_code" xlink:type="simple">ELKU</named-content>, <named-content xmlns:xlink="http://www.w3.org/1999/xlink" content-type="dwc:institutional_code" xlink:type="simple">UCRC</named-content>: 8 ♀♀, 6 ♂♂ on points and 7 ♀♀, 4 ♂♂ on slides (including 1 ♀ on slide, P. F. Rugman-Jones’ molecular voucher PR19-503, UCRC_ENT 005517352)]. Kyushu Island, Miyazaki Prefecture, Higashimorokata, Aya, Kitamata, <named-content xmlns:xlink="http://www.w3.org/1999/xlink" content-type="dwc:verbatimCoordinates" xlink:type="simple"><named-content content-type="geo-json" specific-use="{&#34;type&#34;:&#34;Point&#34;,&#34;coordinates&#34;:[131.240556,32.008889]}" id="NCID0EEZAE" xlink:type="simple">32°00'32"N, 131°14'26"E</named-content></named-content>, 86 m (Katsuki Wines LLC organic vineyard, Chardonnay wine grapes lightly infested with <italic><tp:taxon-name><tp:taxon-name-part taxon-name-part-type="genus" reg="Arboridia">A.</tp:taxon-name-part> <tp:taxon-name-part taxon-name-part-type="species" reg="apicalis">apicalis</tp:taxon-name-part></tp:taxon-name></italic> in a covered vineyard), leaves collected 30.x.2019, T. Adachi-Hagimori, S. V. Triapitsyn, emerged 6.xi.2019, S. V. Triapitsyn [1 ♀, 1 ♂ on slides, <named-content xmlns:xlink="http://www.w3.org/1999/xlink" content-type="dwc:institutional_code" xlink:type="simple">UCRC</named-content>].</p><p><bold>Other (non-type) material examined.</bold> Japan: Honshu Island, Shimane Prefecture, Unnan, Oku-Izumo vineyard, <named-content xmlns:xlink="http://www.w3.org/1999/xlink" content-type="dwc:verbatimCoordinates" xlink:type="simple"><named-content content-type="geo-json" specific-use="{&#34;type&#34;:&#34;Point&#34;,&#34;coordinates&#34;:[132.929444,35.288889]}" id="NCID0EA1AE" xlink:type="simple">35°17'20"N, 132°55'46"E</named-content></named-content>, 155 m (organic Black Olympia table grapes heavily infested with <italic><tp:taxon-name><tp:taxon-name-part taxon-name-part-type="genus" reg="Arboridia">A.</tp:taxon-name-part> <tp:taxon-name-part taxon-name-part-type="species" reg="apicalis">apicalis</tp:taxon-name-part></tp:taxon-name></italic> in a covered vineyard), collected 4.x.2019, N. Kado, N. Sawamura, T. Adachi-Hagimori, S. V. Triapitsyn: sweeping on vines [1 ♀]; emerged from grape leaves: 5.x.2019, S. V. Triapitsyn [10 ♀♀, 10 ♂♂]; 6.x.2019, S. V. Triapitsyn [27 ♀♀, 22 ♂♂]; 7.x.2019, N. Kado [35 ♀♀, 29 ♂♂]; 8.x.2019, N. Kado [27 ♀♀, 18 ♂♂]; 9.x.2019, N. Kado [24 ♀♀, 12 ♂♂]; 10.x.2019, N. Kado [6 ♀♀, 6 ♂♂]; 11.x.2019, N. Kado [12 ♀♀, 7 ♂♂]; 13.x.2019, N. Kado [7 ♀♀]; 15.x.2019, N. Kado [1 ♀♀, 3 ♂♂]. Kyushu Island, Miyazaki Prefecture, Higashimorokata, Aya, Kitamata, <named-content xmlns:xlink="http://www.w3.org/1999/xlink" content-type="dwc:verbatimCoordinates" xlink:type="simple"><named-content content-type="geo-json" specific-use="{&#34;type&#34;:&#34;Point&#34;,&#34;coordinates&#34;:[131.240556,32.008889]}" id="NCID0ET1AE" xlink:type="simple">32°00'32"N, 131°14'26"E</named-content></named-content>, 86 m (Katsuki Wines LLC organic vineyard, Chardonnay wine grapes lightly infested with <italic><tp:taxon-name><tp:taxon-name-part taxon-name-part-type="genus" reg="Arboridia">A.</tp:taxon-name-part> <tp:taxon-name-part taxon-name-part-type="species" reg="apicalis">apicalis</tp:taxon-name-part></tp:taxon-name></italic> in a covered vineyard), leaves collected 30.x.2019, T. Adachi-Hagimori, S. V. Triapitsyn: emerged 31.x.2019, S. V. Triapitsyn [1 ♂]; emerged 2.xi.2019, T. Adachi-Hagimori [1 ♂]; emerged 4.xi.2019, T. Adachi-Hagimori [2 ♀♀]; emerged 2.xi.2019, T. Adachi-Hagimori [1 ♂]; emerged 5.xi.2019, S. V. Triapitsyn [1 ♀]. All in 80% ethanol in a freezer [<named-content xmlns:xlink="http://www.w3.org/1999/xlink" content-type="dwc:institutional_code" xlink:type="simple">UCRC</named-content>].</p></tp:treatment-sec><tp:treatment-sec sec-type="diagnosis" id="SECID0EI2AE"><title>Diagnosis.</title><p>The new species is a member of the <italic><tp:taxon-name><tp:taxon-name-part taxon-name-part-type="genus" reg="Anagrus"/><tp:taxon-name-part taxon-name-part-type="species" reg="atomus">atomus</tp:taxon-name-part></tp:taxon-name></italic> species group of <tp:taxon-name><tp:taxon-name-part taxon-name-part-type="genus" reg="Anagrus">Anagrus</tp:taxon-name-part> (<tp:taxon-name-part taxon-name-part-type="subgenus" reg="Anagrus">Anagrus</tp:taxon-name-part>)</tp:taxon-name> as defined by <xref ref-type="bibr" rid="B8">Chiappini et al. (1996)</xref>. Female antenna (Fig. <xref ref-type="fig" rid="F3">3a</xref>) with <abbrev xmlns:xlink="http://www.w3.org/1999/xlink" xlink:title="multi-porous plate sensillum" id="ABBRID0EL3AE" xlink:type="simple">mps</abbrev> on F3 (1), F4 (1), F5 (1 or 2), F6 (2), and clava (3); midlobe of mesoscutum without adnotaular setae; fore wing disc with a distinct subapical bare area (Figs <xref ref-type="fig" rid="F3">3b</xref>, <xref ref-type="fig" rid="F4">4b</xref>); ovipositor (Fig. <xref ref-type="fig" rid="F3">3d</xref>) 2.3–2.5× length of protibia. Male genitalia (Fig. <xref ref-type="fig" rid="F4">4c</xref>) with hooked digiti.</p><p>Morphologically, <italic><tp:taxon-name><tp:taxon-name-part taxon-name-part-type="genus" reg="Anagrus">A.</tp:taxon-name-part> <tp:taxon-name-part taxon-name-part-type="species" reg="arboridiae">arboridiae</tp:taxon-name-part></tp:taxon-name></italic> is most similar to <italic><tp:taxon-name><tp:taxon-name-part taxon-name-part-type="genus" reg="Anagrus">A.</tp:taxon-name-part> <tp:taxon-name-part taxon-name-part-type="species" reg="flaviapex">flaviapex</tp:taxon-name-part></tp:taxon-name></italic>, to which its female specimens with a more or less distinct bare area on the fore wing disc key in <xref ref-type="bibr" rid="B33">Triapitsyn (2015)</xref> and <xref ref-type="bibr" rid="B19">Li et al. (2018)</xref>. Both taxa have one <abbrev xmlns:xlink="http://www.w3.org/1999/xlink" xlink:title="multi-porous plate sensillum" id="ABBRID0E64AE" xlink:type="simple">mps</abbrev> on F3 of the female antenna (<xref ref-type="bibr" rid="B6">Chiappini and Lin 1998</xref>). However, male genitalia of <italic><tp:taxon-name><tp:taxon-name-part taxon-name-part-type="genus" reg="Anagrus">A.</tp:taxon-name-part> <tp:taxon-name-part taxon-name-part-type="species" reg="flaviapex">flaviapex</tp:taxon-name-part></tp:taxon-name></italic> have cone-shaped, straight digiti (<xref ref-type="bibr" rid="B32">Triapitsyn 1999</xref>) and body of the female is mostly brown (<xref ref-type="bibr" rid="B33">Triapitsyn 2015</xref>). Besides <italic><tp:taxon-name><tp:taxon-name-part taxon-name-part-type="genus" reg="Anagrus">A.</tp:taxon-name-part> <tp:taxon-name-part taxon-name-part-type="species" reg="arboridiae">arboridiae</tp:taxon-name-part></tp:taxon-name></italic>, the three other known species within the nominate subgenus of <italic><tp:taxon-name><tp:taxon-name-part taxon-name-part-type="genus" reg="Anagrus">Anagrus</tp:taxon-name-part></tp:taxon-name></italic> with hooked digiti of male genitalia and three <abbrev xmlns:xlink="http://www.w3.org/1999/xlink" xlink:title="multi-porous plate sensillum" id="ABBRID0EM6AE" xlink:type="simple">mps</abbrev> on the clava of female antenna, the European <italic><tp:taxon-name><tp:taxon-name-part taxon-name-part-type="genus" reg="Anagrus">A.</tp:taxon-name-part> <tp:taxon-name-part taxon-name-part-type="species" reg="vilis">vilis</tp:taxon-name-part></tp:taxon-name></italic> Donev and the Afrotropical <italic><tp:taxon-name><tp:taxon-name-part taxon-name-part-type="genus" reg="Anagrus">A.</tp:taxon-name-part> <tp:taxon-name-part taxon-name-part-type="species" reg="scassellatii">scassellatii</tp:taxon-name-part></tp:taxon-name></italic> Paoli and <italic><tp:taxon-name><tp:taxon-name-part taxon-name-part-type="genus" reg="Anagrus">A.</tp:taxon-name-part> <tp:taxon-name-part taxon-name-part-type="species" reg="sensillatus">sensillatus</tp:taxon-name-part></tp:taxon-name></italic> Viggiani &amp; Jesu (<xref ref-type="bibr" rid="B7">Chiappini and Mazzoni 2000</xref>), were assigned to the <italic><tp:taxon-name><tp:taxon-name-part taxon-name-part-type="genus" reg="Anagrus"/><tp:taxon-name-part taxon-name-part-type="species" reg="atomus">atomus</tp:taxon-name-part></tp:taxon-name></italic> species group by them and also by <xref ref-type="bibr" rid="B33">Triapitsyn (2015)</xref>. More recently, <xref ref-type="bibr" rid="B24">Nugnes et al. (2017)</xref> placed these, without providing much of a justification and based solely on the hooked shape of the digiti of male genitalia, in a separate <italic><tp:taxon-name><tp:taxon-name-part taxon-name-part-type="genus" reg="Anagrus"/><tp:taxon-name-part taxon-name-part-type="species" reg="vilis">vilis</tp:taxon-name-part></tp:taxon-name></italic> species group of <tp:taxon-name><tp:taxon-name-part taxon-name-part-type="genus" reg="Anagrus">Anagrus</tp:taxon-name-part> (<tp:taxon-name-part taxon-name-part-type="subgenus" reg="Anagrus">Anagrus</tp:taxon-name-part>)</tp:taxon-name>. However, based on other morphological features of both sexes <italic><tp:taxon-name><tp:taxon-name-part taxon-name-part-type="genus" reg="Anagrus">A.</tp:taxon-name-part> <tp:taxon-name-part taxon-name-part-type="species" reg="arboridiae">arboridiae</tp:taxon-name-part></tp:taxon-name></italic> is not related to <italic><tp:taxon-name><tp:taxon-name-part taxon-name-part-type="genus" reg="Anagrus">A.</tp:taxon-name-part> <tp:taxon-name-part taxon-name-part-type="species" reg="vilis">vilis</tp:taxon-name-part></tp:taxon-name></italic> and either of them are not related to the two aforementioned Afrotropical species. Moreover, in males of <italic><tp:taxon-name><tp:taxon-name-part taxon-name-part-type="genus" reg="Anagrus">A.</tp:taxon-name-part> <tp:taxon-name-part taxon-name-part-type="species" reg="japonicus">japonicus</tp:taxon-name-part></tp:taxon-name></italic> from Okinawa Island, shape of the digiti is of an intermediate state between the strongly hooked (such as in <italic><tp:taxon-name><tp:taxon-name-part taxon-name-part-type="genus" reg="Anagrus">A.</tp:taxon-name-part> <tp:taxon-name-part taxon-name-part-type="species" reg="arboridiae">arboridiae</tp:taxon-name-part></tp:taxon-name></italic> and <italic><tp:taxon-name><tp:taxon-name-part taxon-name-part-type="genus" reg="Anagrus">A.</tp:taxon-name-part> <tp:taxon-name-part taxon-name-part-type="species" reg="vilis">vilis</tp:taxon-name-part></tp:taxon-name></italic>) and the straight ones (like in most other species within the <italic><tp:taxon-name><tp:taxon-name-part taxon-name-part-type="genus" reg="Anagrus"/><tp:taxon-name-part taxon-name-part-type="species" reg="atomus">atomus</tp:taxon-name-part></tp:taxon-name></italic> species group): these are more or less cone-shaped in dorsoventral view but notably curved in lateral view (Adachi-Hagimori et al. unpublished). Because the hooked shape of the digiti is likely to have evolved independently in the different lineages within the <italic><tp:taxon-name><tp:taxon-name-part taxon-name-part-type="genus" reg="Anagrus"/><tp:taxon-name-part taxon-name-part-type="species" reg="atomus">atomus</tp:taxon-name-part></tp:taxon-name></italic> species group <italic>sensu lato</italic>, we agree with the conclusion made by <xref ref-type="bibr" rid="B7">Chiappini and Mazzoni (2000)</xref> that by itself this feature should not be used for defining separate species groups without support of any additional characters. Thus, we do not recognize the <italic><tp:taxon-name><tp:taxon-name-part taxon-name-part-type="genus" reg="Anagrus"/><tp:taxon-name-part taxon-name-part-type="species" reg="vilis">vilis</tp:taxon-name-part></tp:taxon-name></italic> species group proposed by <xref ref-type="bibr" rid="B24">Nugnes et al. (2017)</xref> as a separate entity from the <italic><tp:taxon-name><tp:taxon-name-part taxon-name-part-type="genus" reg="Anagrus"/><tp:taxon-name-part taxon-name-part-type="species" reg="atomus">atomus</tp:taxon-name-part></tp:taxon-name></italic> species group.</p><p>Females of <italic><tp:taxon-name><tp:taxon-name-part taxon-name-part-type="genus" reg="Anagrus">A.</tp:taxon-name-part> <tp:taxon-name-part taxon-name-part-type="species" reg="arboridiae">arboridiae</tp:taxon-name-part></tp:taxon-name></italic> are also similar to those <italic><tp:taxon-name><tp:taxon-name-part taxon-name-part-type="genus" reg="Anagrus">A.</tp:taxon-name-part> <tp:taxon-name-part taxon-name-part-type="species" reg="japonicus">japonicus</tp:taxon-name-part></tp:taxon-name></italic> that sometimes have an <abbrev xmlns:xlink="http://www.w3.org/1999/xlink" xlink:title="multi-porous plate sensillum" id="ABBRID0E5FAG" xlink:type="simple">mps</abbrev> on F3, but the former always have distinct light brown and brown patches on the mesoscutum and the basal gastral terga respectively, which the latter species lacks.</p><p>An updated key to females of the Japanese species of <italic><tp:taxon-name><tp:taxon-name-part taxon-name-part-type="genus" reg="Anagrus">Anagrus</tp:taxon-name-part></tp:taxon-name></italic> is provided below, as the latest key by <xref ref-type="bibr" rid="B35">Triapitsyn et al. (2019a)</xref> is already outdated after the addition of four species herein which are new to the fauna of Japan.</p></tp:treatment-sec><tp:treatment-sec sec-type="description" id="SECID0EPGAG"><title>Description.</title><p><bold>Female</bold> (holotype and paratypes). Body length of dry-mounted, critical point-dried paratypes 400–500 µm, and of the slide-mounted paratypes 415–520 µm. Body (Fig. <xref ref-type="fig" rid="F2">2a</xref>) and appendages mostly pale yellow except funicle, occiput and almost all of mesoscutum (except posteriorly) light brown, transverse trabecula and stemmaticum dark brown, clava and two basal gastral terga brown; wings almost hyaline (slightly infumate). Antenna (Fig. <xref ref-type="fig" rid="F3">3a</xref>) with scape 3.4–4.1× as long as wide, with cross-ridges, 2.0–2.3× length of pedicel; F1 at most slightly longer than wide, almost half of pedicel length; F2 usually notably shorter than following funicular segments but occasionally approximately as long as F3 or even slightly longer (when F3 lacks <abbrev xmlns:xlink="http://www.w3.org/1999/xlink" xlink:title="multi-porous plate sensillum" id="ABBRID0E6GAG" xlink:type="simple">mps</abbrev>), F4 usually slightly longer than F5 but occasionally subequal to F5, F6 the longest funicular segment; <abbrev xmlns:xlink="http://www.w3.org/1999/xlink" xlink:title="multi-porous plate sensillum" id="ABBRID0EDHAG" xlink:type="simple">mps</abbrev> on F3 (usually one but often none), F4 (one or two); F5 (one), and F6 (two); clava with three rather short <abbrev xmlns:xlink="http://www.w3.org/1999/xlink" xlink:title="multi-porous plate sensillum" id="ABBRID0EHHAG" xlink:type="simple">mps</abbrev> (just a little longer than half length of clava), 2.7–3.3× as long as wide, usually slightly longer (but occasionally approximately as long as) than combined length of F5 and F6. Midlobe of mesoscutum without adnotaular setae. Fore wing (Fig. <xref ref-type="fig" rid="F3">3b</xref>) 6.1–7.0× as long as wide, longest marginal seta 2.5–2.6× maximum wing width; distal macrochaeta ca. 4× length of proximal macrochaeta; disc with several rows of setae in addition to admarginal rows of setae (single complete row originating behind apex of venation and two or three irregular rows in the broadest part of disc), leaving a distinct subapical bare area at posterior margin. Hind wing (Fig. <xref ref-type="fig" rid="F3">3b</xref>) 21–25× as long as wide, longest marginal seta 7.4–9.0× maximum wing width; disc mostly bare except for an almost complete row of microtrichia along posterior margin and 1–3 additional microtrichia at apex. Ovipositor (Fig. <xref ref-type="fig" rid="F3">3d</xref>) extending anteriorly almost to mesophragma in slide-mounted specimens and at most barely exserted beyond apex of gaster posteriorly (by at most 0.06× total ovipositor length). Second valvifers (= external plates of ovipositor), e.g., <xref ref-type="bibr" rid="B8">Chiappini et al. (1996)</xref>, each with 1 seta. Ovipositor 1.9–2.1× length of protibia (2.05× in the holotype).</p><p><bold><italic>Measurements</italic></bold> (µm) of the holotype (as length or length: width). Body: 545; mesosoma 197; gaster 251; ovipositor 212. Antenna: scape 75; pedicel 38; F1 13; F2 27; F3 39; F4 43; F5 42; F6 48; clava 100. Fore wing 463: 74; longest marginal seta 185. Hind wing 424: 20; longest marginal seta 148.</p><p><bold>Male</bold> (paratypes). Body length of dry-mounted, critical point-dried paratypes 330–460 µm, and of the slide-mounted paratypes 400–520 µm. Body color mainly as in female except most of mesoscutum brown and most of gaster dark brown (light brown basally) (Fig. <xref ref-type="fig" rid="F2">2b</xref>); flagellum light brown. Antenna (Fig. <xref ref-type="fig" rid="F4">4a</xref>) with scape 2.6–3.2× as long as wide, F1 usually at least slightly shorter than following flagellomeres but occasionally either much shorter than F2 or approximately as long as F2. Fore wing (Fig. <xref ref-type="fig" rid="F4">4b</xref>) 5.9–6.4× as long as wide. Genitalia (Fig. <xref ref-type="fig" rid="F4">4c</xref>) length 86–90 µm; digiti hooked.</p><fig id="F4" position="float" orientation="portrait"><object-id xmlns:xlink="http://www.w3.org/1999/xlink" content-type="doi" xlink:type="simple">10.3897/zookeys.945.51865.figure4</object-id><object-id xmlns:xlink="http://www.w3.org/1999/xlink" content-type="arpha" xlink:type="simple">D5A59216-7129-5DD2-A542-F1CF661AAD6F</object-id><label>Figure 4.</label><caption><p><italic><tp:taxon-name><tp:taxon-name-part taxon-name-part-type="genus" reg="Anagrus">Anagrus</tp:taxon-name-part> <tp:taxon-name-part taxon-name-part-type="species" reg="arboridiae">arboridiae</tp:taxon-name-part></tp:taxon-name></italic> sp. nov. male (paratypes from Unnan, Shimane Prefecture, Honshu Island, Japan) <bold>a</bold> antenna <bold>b</bold> fore wing <bold>c</bold> genitalia (lateral view).</p></caption><graphic xmlns:xlink="http://www.w3.org/1999/xlink" xlink:href="zookeys-945-129-g004.jpg" position="float" orientation="portrait" xlink:type="simple" id="oo_428256.jpg"><uri content-type="original_file" xlink:type="simple">https://binary.pensoft.net/fig/428256</uri></graphic></fig></tp:treatment-sec><tp:treatment-sec sec-type="etymology" id="SECID0EUJAG"><title>Etymology.</title><p>This new species is named after the host leafhopper genus.</p></tp:treatment-sec><tp:treatment-sec sec-type="distribution" id="SECID0EZJAG"><title>Distribution.</title><p>Palaearctic region: Japan (Honshu and Kyushu Islands).</p></tp:treatment-sec><tp:treatment-sec sec-type="host" id="SECID0E5JAG"><title>Host.</title><p><tp:taxon-name><tp:taxon-name-part taxon-name-part-type="family">Cicadellidae</tp:taxon-name-part></tp:taxon-name>: <tp:taxon-name><tp:taxon-name-part taxon-name-part-type="genus" reg="Arboridia">Arboridia</tp:taxon-name-part> (<tp:taxon-name-part taxon-name-part-type="subgenus" reg="Arboridia">Arboridia</tp:taxon-name-part>) <tp:taxon-name-part taxon-name-part-type="species" reg="apicalis">apicalis</tp:taxon-name-part></tp:taxon-name> (Nawa). Only <italic><tp:taxon-name><tp:taxon-name-part taxon-name-part-type="genus" reg="Arboridia">A.</tp:taxon-name-part> <tp:taxon-name-part taxon-name-part-type="species" reg="apicalis">apicalis</tp:taxon-name-part></tp:taxon-name></italic> was present on the grapevines both in Aya, Miyazaki Prefecture and in Unnan, Shimane Prefecture, with any other leafhoppers being absent, so this host association of <italic><tp:taxon-name><tp:taxon-name-part taxon-name-part-type="genus" reg="Anagrus">A.</tp:taxon-name-part> <tp:taxon-name-part taxon-name-part-type="species" reg="arboridiae">arboridiae</tp:taxon-name-part></tp:taxon-name></italic> is obvious.</p></tp:treatment-sec><tp:treatment-sec sec-type="biology" id="SECID0ENLAG"><title>Biology.</title><p>In the dissected parasitized eggs of <italic><tp:taxon-name><tp:taxon-name-part taxon-name-part-type="genus" reg="Arboridia">A.</tp:taxon-name-part> <tp:taxon-name-part taxon-name-part-type="species" reg="apicalis">apicalis</tp:taxon-name-part></tp:taxon-name></italic> in the organic vineyard in Unnan, Shimane Prefecture, <italic><tp:taxon-name><tp:taxon-name-part taxon-name-part-type="genus" reg="Anagrus">A.</tp:taxon-name-part> <tp:taxon-name-part taxon-name-part-type="species" reg="arboridiae">arboridiae</tp:taxon-name-part></tp:taxon-name></italic> was observed to develop as a solitary endoparasitoid. Other aspects of its biology are unknown and thus would require further investigations.</p></tp:treatment-sec><tp:treatment-sec sec-type="remarks" id="SECID0EJMAG"><title>Remarks.</title><p>The following species of <italic><tp:taxon-name><tp:taxon-name-part taxon-name-part-type="genus" reg="Anagrus">Anagrus</tp:taxon-name-part></tp:taxon-name></italic> are newly recorded for the fauna of Japan.</p><p><tp:taxon-name><tp:taxon-name-part taxon-name-part-type="genus" reg="Anagrus">Anagrus</tp:taxon-name-part> (<tp:taxon-name-part taxon-name-part-type="subgenus" reg="Anagrus">Anagrus</tp:taxon-name-part>) <tp:taxon-name-part taxon-name-part-type="species" reg="flaviapex">flaviapex</tp:taxon-name-part></tp:taxon-name>: Japan, Ryukyu Islands, Okinawa Prefecture, Okinawa Island, Itoman, Makabe, Okinawa Prefectural Agricultural Research Center (<named-content xmlns:xlink="http://www.w3.org/1999/xlink" content-type="dwc:verbatimCoordinates" xlink:type="simple"><named-content content-type="geo-json" specific-use="{&#34;type&#34;:&#34;Point&#34;,&#34;coordinates&#34;:[129.687806,26.110528]}" id="NCID0EJNAG" xlink:type="simple">26°06'37.9"N, 129°41'16.1"E</named-content></named-content>, 52 m), okra (organic experimental plot), 15–18.x.2019, S.V. Triapitsyn, T. Adachi-Hagimori, T. Uesato, Malaise trap [1 ♀, <named-content xmlns:xlink="http://www.w3.org/1999/xlink" content-type="dwc:institutional_code" xlink:type="simple">UCRC</named-content>; P. F. Rugman-Jones’ molecular voucher PR19-505, UCRC_ENT 005517351]. This species has an Oriental and Eastern Palaearctic distribution but is known from different leafhopper and possibly also planthopper hosts (<xref ref-type="bibr" rid="B6">Chiappini and Lin 1998</xref>; <xref ref-type="bibr" rid="B32">Triapitsyn 1999</xref>, <xref ref-type="bibr" rid="B33">2015</xref>).</p><p>The following dry-mounted specimens of <italic><tp:taxon-name><tp:taxon-name-part taxon-name-part-type="genus" reg="Anagrus">Anagrus</tp:taxon-name-part></tp:taxon-name></italic> were found in T. Tachikawa’s collection during the first author’s visit of <named-content xmlns:xlink="http://www.w3.org/1999/xlink" content-type="dwc:institutional_code" xlink:type="simple">ELKU</named-content> in October 2019 and consequently borrowed, some of them slide-mounted, and then identified. They represent new and interesting host associations for the respective taxa:</p><p><tp:taxon-name><tp:taxon-name-part taxon-name-part-type="genus" reg="Anagrus">Anagrus</tp:taxon-name-part> (<tp:taxon-name-part taxon-name-part-type="subgenus" reg="Anagrus">Anagrus</tp:taxon-name-part>) <tp:taxon-name-part taxon-name-part-type="species" reg="atomus">atomus</tp:taxon-name-part></tp:taxon-name> (L.): Japan, Shikoku Island, Ehime Prefecture, Kihoku, 24.iii.1966, emerged 28.iii.1966 from eggs of <tp:taxon-name><tp:taxon-name-part taxon-name-part-type="genus" reg="Eurhadina">Eurhadina</tp:taxon-name-part> <tp:taxon-name-part taxon-name-part-type="uncertainty-rank">?</tp:taxon-name-part> <tp:taxon-name-part taxon-name-part-type="species" reg="betularia">betularia</tp:taxon-name-part></tp:taxon-name> Anufriev (a tentative identification of the host per the original label in Japanese) [4 ♀♀, <named-content xmlns:xlink="http://www.w3.org/1999/xlink" content-type="dwc:institutional_code" xlink:type="simple">ELKU</named-content>];</p><p><tp:taxon-name><tp:taxon-name-part taxon-name-part-type="genus" reg="Anagrus">Anagrus</tp:taxon-name-part> (<tp:taxon-name-part taxon-name-part-type="subgenus" reg="Anagrus">Anagrus</tp:taxon-name-part>) <tp:taxon-name-part taxon-name-part-type="species" reg="avalae">avalae</tp:taxon-name-part></tp:taxon-name> Soyka: Japan, Honshu Island, Aomori Prefecture, Hirosaki City, vi.1964, R. Tsugawa, from eggs of <italic><tp:taxon-name><tp:taxon-name-part taxon-name-part-type="genus" reg="Edwardsiana">Edwardsiana</tp:taxon-name-part> <tp:taxon-name-part taxon-name-part-type="species" reg="ishidae">ishidae</tp:taxon-name-part></tp:taxon-name></italic> (Matsumura) [13 ♀♀, 4 ♂♂, <named-content xmlns:xlink="http://www.w3.org/1999/xlink" content-type="dwc:institutional_code" xlink:type="simple">ELKU</named-content>].</p></tp:treatment-sec><ref-list><ref id="B8"><mixed-citation xmlns:xlink="http://www.w3.org/1999/xlink" xlink:type="simple"><person-group><name name-style="western"><surname>Chiappini</surname><given-names>E</given-names></name><name name-style="western"><surname>Triapitsyn</surname><given-names>SV</given-names></name><name name-style="western"><surname>Donev</surname><given-names>A</given-names></name></person-group> (<year>1996</year>) <article-title>Key to the Holarctic species of <italic><tp:taxon-name><tp:taxon-name-part taxon-name-part-type="genus">Anagrus</tp:taxon-name-part></tp:taxon-name></italic> Haliday (<tp:taxon-name><tp:taxon-name-part taxon-name-part-type="order">Hymenoptera</tp:taxon-name-part></tp:taxon-name>: <tp:taxon-name><tp:taxon-name-part taxon-name-part-type="family">Mymaridae</tp:taxon-name-part></tp:taxon-name>) with a review of the Nearctic and Palaearctic (other than European) species and descriptions of new taxa.</article-title><source>Journal of Natural History</source><volume>30</volume>: <fpage>551</fpage>–<lpage>595</lpage>. <ext-link xlink:type="simple" ext-link-type="doi" xlink:href="10.1080/00222939600770301">https://doi.org/10.1080/00222939600770301</ext-link></mixed-citation></ref><ref id="B33"><mixed-citation xmlns:xlink="http://www.w3.org/1999/xlink" xlink:type="simple"><person-group><name name-style="western"><surname>Triapitsyn</surname><given-names>SV</given-names></name></person-group> (<year>2015</year>) <article-title>Taxonomy of the genus <italic><tp:taxon-name><tp:taxon-name-part taxon-name-part-type="genus">Anagrus</tp:taxon-name-part></tp:taxon-name></italic> Haliday (<tp:taxon-name><tp:taxon-name-part taxon-name-part-type="order">Hymenoptera</tp:taxon-name-part></tp:taxon-name>: <tp:taxon-name><tp:taxon-name-part taxon-name-part-type="family">Mymaridae</tp:taxon-name-part></tp:taxon-name>) of the world: an annotated key to the described species, discussion of the remaining problems, and a checklist.</article-title><source>Acta Zoológica Lilloana</source><volume>59</volume>: <fpage>3</fpage>–<lpage>50</lpage>.</mixed-citation></ref><ref id="B19"><mixed-citation xmlns:xlink="http://www.w3.org/1999/xlink" xlink:type="simple"><person-group><name name-style="western"><surname>Li</surname><given-names>Q</given-names></name><name name-style="western"><surname>Hu</surname><given-names>H</given-names></name><name name-style="western"><surname>Triapitsyn</surname><given-names>SV</given-names></name><name name-style="western"><surname>Yi</surname><given-names>L</given-names></name><name name-style="western"><surname>Lu</surname><given-names>J</given-names></name></person-group> (<year>2018</year>) <article-title><italic><tp:taxon-name><tp:taxon-name-part taxon-name-part-type="genus">Anagrus</tp:taxon-name-part> <tp:taxon-name-part taxon-name-part-type="species">dmitrievi</tp:taxon-name-part></tp:taxon-name></italic> sp. n. (<tp:taxon-name><tp:taxon-name-part taxon-name-part-type="order">Hymenoptera</tp:taxon-name-part></tp:taxon-name>, <tp:taxon-name><tp:taxon-name-part taxon-name-part-type="family">Mymaridae</tp:taxon-name-part></tp:taxon-name>), an egg parasitoid of <italic><tp:taxon-name><tp:taxon-name-part taxon-name-part-type="genus">Zyginidia</tp:taxon-name-part> <tp:taxon-name-part taxon-name-part-type="species">eremita</tp:taxon-name-part></tp:taxon-name></italic> (<tp:taxon-name><tp:taxon-name-part taxon-name-part-type="order">Hemiptera</tp:taxon-name-part></tp:taxon-name>, <tp:taxon-name><tp:taxon-name-part taxon-name-part-type="family">Cicadellidae</tp:taxon-name-part></tp:taxon-name>), a pest of maize in Xinjiang, China.</article-title><source>ZooKeys</source><volume>736</volume>: <fpage>43</fpage>–<lpage>57</lpage>. <ext-link xlink:type="simple" ext-link-type="doi" xlink:href="10.3897/zookeys.736.20883">https://doi.org/10.3897/zookeys.736.20883</ext-link></mixed-citation></ref><ref id="B6"><mixed-citation xmlns:xlink="http://www.w3.org/1999/xlink" xlink:type="simple"><person-group><name name-style="western"><surname>Chiappini</surname><given-names>E</given-names></name><name name-style="western"><surname>Lin</surname><given-names>N-q</given-names></name></person-group> (<year>1998</year>) <article-title><italic><tp:taxon-name><tp:taxon-name-part taxon-name-part-type="genus">Anagrus</tp:taxon-name-part></tp:taxon-name></italic> (<tp:taxon-name><tp:taxon-name-part taxon-name-part-type="order">Hymenoptera</tp:taxon-name-part></tp:taxon-name>: <tp:taxon-name><tp:taxon-name-part taxon-name-part-type="family">Mymaridae</tp:taxon-name-part></tp:taxon-name>) of China, with descriptions of nine new species.</article-title><source>Annals of the Entomological Society of America</source><volume>91</volume>(<issue>5</issue>): <fpage>549</fpage>–<lpage>571</lpage>. <ext-link xlink:type="simple" ext-link-type="doi" xlink:href="10.1093/aesa/91.5.549">https://doi.org/10.1093/aesa/91.5.549</ext-link></mixed-citation></ref><ref id="B32"><mixed-citation xmlns:xlink="http://www.w3.org/1999/xlink" xlink:type="simple"><person-group><name name-style="western"><surname>Triapitsyn</surname><given-names>SV</given-names></name></person-group> (<year>1999</year>) <article-title>Description of the male of <italic><tp:taxon-name><tp:taxon-name-part taxon-name-part-type="genus">Anagrus</tp:taxon-name-part> <tp:taxon-name-part taxon-name-part-type="species">flaviapex</tp:taxon-name-part></tp:taxon-name></italic> (<tp:taxon-name><tp:taxon-name-part taxon-name-part-type="order">Hymenoptera</tp:taxon-name-part></tp:taxon-name>: <tp:taxon-name><tp:taxon-name-part taxon-name-part-type="family">Mymaridae</tp:taxon-name-part></tp:taxon-name>), with new distribution and host records.</article-title><source>Entomological News</source><volume>110</volume>(<issue>4</issue>): <fpage>237</fpage>–<lpage>239</lpage>.</mixed-citation></ref><ref id="B7"><mixed-citation xmlns:xlink="http://www.w3.org/1999/xlink" xlink:type="simple"><person-group><name name-style="western"><surname>Chiappini</surname><given-names>E</given-names></name><name name-style="western"><surname>Mazzoni</surname><given-names>E</given-names></name></person-group> (<year>2000</year>) <article-title>Differing morphology and ultrastructure of the male copulatory apparatus in species-groups of <italic><tp:taxon-name><tp:taxon-name-part taxon-name-part-type="genus">Anagrus</tp:taxon-name-part></tp:taxon-name></italic> Haliday (<tp:taxon-name><tp:taxon-name-part taxon-name-part-type="order">Hymenoptera</tp:taxon-name-part></tp:taxon-name>: <tp:taxon-name><tp:taxon-name-part taxon-name-part-type="family">Mymaridae</tp:taxon-name-part></tp:taxon-name>).</article-title><source>Journal of Natural History</source><volume>34</volume>(<issue>8</issue>): <fpage>1661</fpage>–<lpage>1676</lpage>. <ext-link xlink:type="simple" ext-link-type="doi" xlink:href="10.1080/00222930050117549">https://doi.org/10.1080/00222930050117549</ext-link></mixed-citation></ref><ref id="B24"><mixed-citation xmlns:xlink="http://www.w3.org/1999/xlink" xlink:type="simple"><person-group><name name-style="western"><surname>Nugnes</surname><given-names>F</given-names></name><name name-style="western"><surname>Bernardo</surname><given-names>U</given-names></name><name name-style="western"><surname>Viggiani</surname><given-names>G</given-names></name></person-group> (<year>2017</year>) <article-title>An integrative approach to species discrimination in the <italic><tp:taxon-name><tp:taxon-name-part taxon-name-part-type="genus">Anagrus</tp:taxon-name-part> <tp:taxon-name-part taxon-name-part-type="species">atomus</tp:taxon-name-part></tp:taxon-name></italic> group <italic>sensu stricto</italic> (<tp:taxon-name><tp:taxon-name-part taxon-name-part-type="order">Hymenoptera</tp:taxon-name-part></tp:taxon-name>: <tp:taxon-name><tp:taxon-name-part taxon-name-part-type="family">Mymaridae</tp:taxon-name-part></tp:taxon-name>), with a description of a new species.</article-title><source>Systematics and Biodiversity</source><volume>15</volume>(<issue>6</issue>): <fpage>582</fpage>–<lpage>599</lpage>. <ext-link xlink:type="simple" ext-link-type="doi" xlink:href="10.1080/14772000.2017.1299811">https://doi.org/10.1080/14772000.2017.1299811</ext-link></mixed-citation></ref><ref id="B35"><mixed-citation xmlns:xlink="http://www.w3.org/1999/xlink" xlink:type="simple"><person-group><name name-style="western"><surname>Triapitsyn</surname><given-names>SV</given-names></name><name name-style="western"><surname>Adachi-Hagimori</surname><given-names>T</given-names></name><name name-style="western"><surname>Rugman-Jones</surname><given-names>PF</given-names></name><name name-style="western"><surname>Barry</surname><given-names>A</given-names></name><name name-style="western"><surname>Abe</surname><given-names>A</given-names></name><name name-style="western"><surname>Matsuo</surname><given-names>K</given-names></name><name name-style="western"><surname>Ohno</surname><given-names>K</given-names></name></person-group> (<year>2019[a]</year>) <article-title>Egg parasitoids of the tea green leafhopper <italic><tp:taxon-name><tp:taxon-name-part taxon-name-part-type="genus">Empoasca</tp:taxon-name-part> <tp:taxon-name-part taxon-name-part-type="species">onukii</tp:taxon-name-part></tp:taxon-name></italic> (<tp:taxon-name><tp:taxon-name-part taxon-name-part-type="order">Hemiptera</tp:taxon-name-part></tp:taxon-name>, <tp:taxon-name><tp:taxon-name-part taxon-name-part-type="family">Cicadellidae</tp:taxon-name-part></tp:taxon-name>) in Japan, with description of a new species of <italic><tp:taxon-name><tp:taxon-name-part taxon-name-part-type="genus">Anagrus</tp:taxon-name-part></tp:taxon-name></italic> (<tp:taxon-name><tp:taxon-name-part taxon-name-part-type="order">Hymenoptera</tp:taxon-name-part></tp:taxon-name>, <tp:taxon-name><tp:taxon-name-part taxon-name-part-type="family">Mymaridae</tp:taxon-name-part></tp:taxon-name>).</article-title><source>ZooKeys</source><volume>836</volume>: <fpage>93</fpage>–<lpage>112</lpage>. <ext-link xlink:type="simple" ext-link-type="doi" xlink:href="10.3897/zookeys.836.32634">https://doi.org/10.3897/zookeys.836.32634</ext-link></mixed-citation></ref></ref-list></tp:taxon-treatment>
