# Supplementary material for: Egg parasitoids of Arboridia apicalis (Nawa, 1913) (Hemiptera, Cicadellidae), a leafhopper pest of grapevines in Japan, with description of a new species of Anagrus Haliday, 1833 (Hymenoptera, Mymaridae)
Source: Zookeys. 2020 Jul 3;945:129–52. doi: 10.3897/zookeys.945.51865 (PMC7351868; doi:10.3897/zookeys.945.51865)
Supplement: XML Treatment for Oligosita pallida [file zookeys.945.51865-treatment2.xml]

<!DOCTYPE tp:taxon-treatment
  PUBLIC "-//TaxonX//DTD Taxonomic Treatment Publishing DTD v0 20100105//EN" "tax-treatment-NSO.dtd">
<tp:taxon-treatment xmlns:tp="http://www.plazi.org/taxpub"><tp:treatment-meta><kwd-group><label>Taxon classification</label><kwd><named-content xmlns:xlink="http://www.w3.org/1999/xlink" content-type="kingdom">Animalia</named-content></kwd><kwd><named-content xmlns:xlink="http://www.w3.org/1999/xlink" content-type="order">Hymenoptera</named-content></kwd><kwd><named-content xmlns:xlink="http://www.w3.org/1999/xlink" content-type="family">Trichogrammatidae</named-content></kwd></kwd-group><mixed-citation publication-type="journal"><person-group><name><surname>Triapitsyn</surname><given-names>Serguei V.</given-names></name><name><surname>Adachi-Hagimori</surname><given-names>Tetsuya</given-names></name><name><surname>Rugman-Jones</surname><given-names>Paul F.</given-names></name><name><surname>Kado</surname><given-names>Natsuko</given-names></name><name><surname>Sawamura</surname><given-names>Nobuo</given-names></name><name><surname>Narai</surname><given-names>Yutaka</given-names></name></person-group><article-title>Egg parasitoids of <italic><tp:taxon-name><tp:taxon-name-part taxon-name-part-type="genus" reg="Arboridia">Arboridia</tp:taxon-name-part> <tp:taxon-name-part taxon-name-part-type="species" reg="apicalis">apicalis</tp:taxon-name-part></tp:taxon-name></italic> (Nawa, 1913) (<tp:taxon-name><tp:taxon-name-part taxon-name-part-type="order">Hemiptera</tp:taxon-name-part></tp:taxon-name>, <tp:taxon-name><tp:taxon-name-part taxon-name-part-type="family">Cicadellidae</tp:taxon-name-part></tp:taxon-name>), a leafhopper pest of grapevines in Japan, with description of a new species of <italic><tp:taxon-name><tp:taxon-name-part taxon-name-part-type="genus" reg="Anagrus">Anagrus</tp:taxon-name-part></tp:taxon-name></italic> Haliday, 1833 (<tp:taxon-name><tp:taxon-name-part taxon-name-part-type="order">Hymenoptera</tp:taxon-name-part></tp:taxon-name>, <tp:taxon-name><tp:taxon-name-part taxon-name-part-type="family">Mymaridae</tp:taxon-name-part></tp:taxon-name>)</article-title><source>Zookeys</source><day>03</day><month>7</month><year>2020</year><volume>945</volume><fpage>129</fpage><lpage>152</lpage><pub-id pub-id-type="doi">10.3897/zookeys.945.51865</pub-id></mixed-citation></tp:treatment-meta><tp:nomenclature><tp:taxon-name><object-id xmlns:xlink="http://www.w3.org/1999/xlink" content-type="arpha" xlink:type="simple">00C0A465-C73B-5023-924B-C31FFF833682</object-id>
              <tp:taxon-name-part taxon-name-part-type="genus" reg="Oligosita">Oligosita</tp:taxon-name-part>
              <tp:taxon-name-part taxon-name-part-type="species" reg="pallida">pallida</tp:taxon-name-part>
            </tp:taxon-name><tp:taxon-authority>Kryger, 1919</tp:taxon-authority><xref ref-type="fig" rid="F5">Figure 5</xref><tp:nomenclature-citation-list><tp:nomenclature-citation><tp:taxon-name>
                  <tp:taxon-name-part taxon-name-part-type="genus" reg="Oligosita">Oligosita</tp:taxon-name-part> <tp:taxon-name-part taxon-name-part-type="species" reg="pallida">pallida</tp:taxon-name-part></tp:taxon-name><comment>Kryger, 1919: 318–319. 2 syntype ♀♀ [Zoological Museum, Natural History Museum of Denmark, University of Copenhagen, Copenhagen, Denmark (ZMUC)] (not examined). Type locality: Gentofte, Denmark.</comment></tp:nomenclature-citation><tp:nomenclature-citation><tp:taxon-name>
                  <tp:taxon-name-part taxon-name-part-type="genus" reg="Oligosita">Oligosita</tp:taxon-name-part> <tp:taxon-name-part taxon-name-part-type="species" reg="pallida">pallida</tp:taxon-name-part></tp:taxon-name><comment>Kryger: <xref ref-type="bibr" rid="B39">Viggiani 1987</xref>: 543–546 (synonymy, type material, diagnosis, distribution, host associations, illustrations); <xref ref-type="bibr" rid="B20">Liu and Li 2019</xref>: 1125 (key), 1126–1127 (taxonomic history, list of synonyms, distribution, hosts).</comment></tp:nomenclature-citation><tp:nomenclature-citation><tp:taxon-name>
                  <tp:taxon-name-part taxon-name-part-type="genus" reg="Oligosita">Oligosita</tp:taxon-name-part>
                </tp:taxon-name><comment>sp.: Triapitsyn, 1998: 83 (reared from eggs of an <tp:taxon-name><tp:taxon-name-part taxon-name-part-type="genus" reg="Arboridia">Arboridia</tp:taxon-name-part></tp:taxon-name> sp. in Turkmenistan).</comment></tp:nomenclature-citation></tp:nomenclature-citation-list></tp:nomenclature><tp:treatment-sec sec-type="material" id="SECID0EYHBG"><title>Material examined.</title><p>Japan, Honshu Island, Shimane Prefecture: Izumo, Taisha (emerged from leaves of non-organic table grape infested with <italic><tp:taxon-name><tp:taxon-name-part taxon-name-part-type="genus" reg="Arboridia">A.</tp:taxon-name-part> <tp:taxon-name-part taxon-name-part-type="species" reg="apicalis">apicalis</tp:taxon-name-part></tp:taxon-name></italic> in a covered vineyard): <named-content xmlns:xlink="http://www.w3.org/1999/xlink" content-type="dwc:verbatimCoordinates" xlink:type="simple"><named-content content-type="geo-json" specific-use="{&#34;type&#34;:&#34;Point&#34;,&#34;coordinates&#34;:[132.683056,35.353056]}" id="NCID0EMIBG" xlink:type="simple">35°21'11"N, 132°40'59"E</named-content></named-content>, 8 m, Shine Muscat grapes: collected 25.ix.2019, N. Kado, N. Sawamura, emerged 2–6.x.2019, S. V. Triapitsyn, N. Kado [2 ♂♂, <named-content xmlns:xlink="http://www.w3.org/1999/xlink" content-type="dwc:institutional_code" xlink:type="simple">UCRC</named-content>]; collected 30.ix.2019, N. Kado, N. Sawamura, emerged 6.x.2019, S. V. Triapitsyn [1 ♀, <named-content xmlns:xlink="http://www.w3.org/1999/xlink" content-type="dwc:institutional_code" xlink:type="simple">UCRC</named-content>]; collected 2.x.2019, N. Kado, Y. Narai, T. Adachi-Hagimori, S. V. Triapitsyn, emerged 3–5.x.2019, S. V. Triapitsyn, N. Kado [3 ♀♀, <named-content xmlns:xlink="http://www.w3.org/1999/xlink" content-type="dwc:institutional_code" xlink:type="simple">UCRC</named-content>]. <named-content xmlns:xlink="http://www.w3.org/1999/xlink" content-type="dwc:verbatimCoordinates" xlink:type="simple"><named-content content-type="geo-json" specific-use="{&#34;type&#34;:&#34;Point&#34;,&#34;coordinates&#34;:[132.689444,35.355833]}" id="NCID0EDJBG" xlink:type="simple">35°21'21"N, 132°41'22"E</named-content></named-content>, 3 m, Watanabe vineyard, Delaware grapes, collected 1.x.2019, N. Kado, N. Sawamura: emerged 3.x.2019, S. V. Triapitsyn, N. Kado [2 ♀♀, 1 ♂, <named-content xmlns:xlink="http://www.w3.org/1999/xlink" content-type="dwc:institutional_code" xlink:type="simple">UCRC</named-content>]; emerged 4.x.2019, S. V. Triapitsyn, N. Kado [1 ♀, <named-content xmlns:xlink="http://www.w3.org/1999/xlink" content-type="dwc:institutional_code" xlink:type="simple">UCRC</named-content>]. Unnan, Oku-Izumo vineyard, <named-content xmlns:xlink="http://www.w3.org/1999/xlink" content-type="dwc:verbatimCoordinates" xlink:type="simple"><named-content content-type="geo-json" specific-use="{&#34;type&#34;:&#34;Point&#34;,&#34;coordinates&#34;:[132.929444,35.288889]}" id="NCID0EVJBG" xlink:type="simple">35°17'20"N, 132°55'46"E</named-content></named-content>, 155 m (organic Black Olympia table grapes heavily infested with <italic><tp:taxon-name><tp:taxon-name-part taxon-name-part-type="genus" reg="Arboridia">A.</tp:taxon-name-part> <tp:taxon-name-part taxon-name-part-type="species" reg="apicalis">apicalis</tp:taxon-name-part></tp:taxon-name></italic> in a covered vineyard), leaves collected 4.x.2019, N. Kado, N. Sawamura, T. Adachi-Hagimori, S. V. Triapitsyn, emerged 17.x.2019, N. Kado [1 ♀, <named-content xmlns:xlink="http://www.w3.org/1999/xlink" content-type="dwc:institutional_code" xlink:type="simple">UCRC</named-content>].</p></tp:treatment-sec><tp:treatment-sec sec-type="material" id="SECID0EKKBG"><title>Other material examined.</title><p>France, Gironde, Sainte Colombe, M. van Helden, in vineyards: <named-content xmlns:xlink="http://www.w3.org/1999/xlink" content-type="dwc:verbatimCoordinates" xlink:type="simple"><named-content content-type="geo-json" specific-use="{&#34;type&#34;:&#34;Point&#34;,&#34;coordinates&#34;:[-0.033333,44.866667]}" id="NCID0ETKBG" xlink:type="simple">44°52'N, 00°02'W</named-content></named-content> [3 ♀♀, <named-content xmlns:xlink="http://www.w3.org/1999/xlink" content-type="dwc:institutional_code" xlink:type="simple">UCRC</named-content>]; Pitray, <named-content xmlns:xlink="http://www.w3.org/1999/xlink" content-type="dwc:verbatimCoordinates" xlink:type="simple"><named-content content-type="geo-json" specific-use="{&#34;type&#34;:&#34;Point&#34;,&#34;coordinates&#34;:[-0.033333,44.900000]}" id="NCID0EALBG" xlink:type="simple">44°54'N, 00°02'W</named-content></named-content> [1 ♀, <named-content xmlns:xlink="http://www.w3.org/1999/xlink" content-type="dwc:institutional_code" xlink:type="simple">UCRC</named-content>]. Iran: Isfahan, vi.2000, S. Hesami, from grape leafhopper [1 ♀, <named-content xmlns:xlink="http://www.w3.org/1999/xlink" content-type="dwc:institutional_code" xlink:type="simple">UCRC</named-content>]. Khorasan, Fazd Village, 10.x.1994, J. Vafabaksh, from grape leaves [1 ♀, <named-content xmlns:xlink="http://www.w3.org/1999/xlink" content-type="dwc:institutional_code" xlink:type="simple">UCRC</named-content>]. Turkmenistan, Ashgabat, 24.viii.1993, S. N. Myartseva, from eggs of <tp:taxon-name><tp:taxon-name-part taxon-name-part-type="genus" reg="Arboridia">Arboridia</tp:taxon-name-part> (<tp:taxon-name-part taxon-name-part-type="subgenus" reg="Arboridia">Arboridia</tp:taxon-name-part>) <tp:taxon-name-part taxon-name-part-type="species" reg="hussaini">hussaini</tp:taxon-name-part></tp:taxon-name> (Ghauri) on grape [1 ♀, <named-content xmlns:xlink="http://www.w3.org/1999/xlink" content-type="dwc:institutional_code" xlink:type="simple">UCRC</named-content>].</p></tp:treatment-sec><tp:treatment-sec sec-type="distribution" id="SECID0EHMBG"><title>Distribution.</title><p>Palaearctic region: China (<xref ref-type="bibr" rid="B20">Liu and Li 2019</xref>), Croatia (<xref ref-type="bibr" rid="B3">Bakkendorf 1971</xref> [for <italic><tp:taxon-name><tp:taxon-name-part taxon-name-part-type="genus" reg="Oligosita">Oligosita</tp:taxon-name-part> <tp:taxon-name-part taxon-name-part-type="species" reg="tominici">tominici</tp:taxon-name-part></tp:taxon-name></italic> Bakkendorf, a synonym of <italic><tp:taxon-name><tp:taxon-name-part taxon-name-part-type="genus" reg="Oligosita">O.</tp:taxon-name-part> <tp:taxon-name-part taxon-name-part-type="species" reg="pallida">pallida</tp:taxon-name-part></tp:taxon-name></italic> (<xref ref-type="bibr" rid="B39">Viggiani 1987</xref>)]), Czech Republic, Denmark, Hungary, Iran, Italy, Netherlands, Turkey, UK (<xref ref-type="bibr" rid="B23">Noyes 2019</xref>), France, Japan, and Turkmenistan (new records).</p></tp:treatment-sec><tp:treatment-sec sec-type="host" id="SECID0ETNBG"><title>Hosts.</title><p><tp:taxon-name><tp:taxon-name-part taxon-name-part-type="family">Cicadellidae</tp:taxon-name-part></tp:taxon-name>: <tp:taxon-name><tp:taxon-name-part taxon-name-part-type="genus" reg="Arboridia">Arboridia</tp:taxon-name-part> (<tp:taxon-name-part taxon-name-part-type="subgenus" reg="Arboridia">Arboridia</tp:taxon-name-part>) <tp:taxon-name-part taxon-name-part-type="species" reg="apicalis">apicalis</tp:taxon-name-part></tp:taxon-name> (Nawa), <tp:taxon-name><tp:taxon-name-part taxon-name-part-type="genus" reg="Arboridia">A.</tp:taxon-name-part> (<tp:taxon-name-part taxon-name-part-type="subgenus" reg="Arboridia">Arboridia</tp:taxon-name-part>) <tp:taxon-name-part taxon-name-part-type="species" reg="hussaini">hussaini</tp:taxon-name-part></tp:taxon-name> (Ghauri) (<xref ref-type="bibr" rid="B31">Triapitsyn 1998</xref> [as <italic><tp:taxon-name><tp:taxon-name-part taxon-name-part-type="genus" reg="Arboridia">Arboridia</tp:taxon-name-part></tp:taxon-name></italic> sp. for <italic><tp:taxon-name><tp:taxon-name-part taxon-name-part-type="genus" reg="Oligosita">Oligosita</tp:taxon-name-part></tp:taxon-name></italic> sp.]) (new records), as well as <tp:taxon-name><tp:taxon-name-part taxon-name-part-type="genus" reg="Arboridia">A.</tp:taxon-name-part> (<tp:taxon-name-part taxon-name-part-type="subgenus" reg="Arboridia">Arboridia</tp:taxon-name-part>) <tp:taxon-name-part taxon-name-part-type="species" reg="adanae">adanae</tp:taxon-name-part></tp:taxon-name> (Dlabola) (<xref ref-type="bibr" rid="B39">Viggiani 1987</xref>; <xref ref-type="bibr" rid="B41">Yiğit and Erkiliç 1987</xref>), <tp:taxon-name><tp:taxon-name-part taxon-name-part-type="genus" reg="Arboridia">A.</tp:taxon-name-part> (<tp:taxon-name-part taxon-name-part-type="subgenus" reg="Arboridia">Arboridia</tp:taxon-name-part>) <tp:taxon-name-part taxon-name-part-type="species" reg="kermanshah">kermanshah</tp:taxon-name-part></tp:taxon-name> Dlabola (<xref ref-type="bibr" rid="B22">Mostaan and Akbarzadeh 1995</xref>), <italic><tp:taxon-name><tp:taxon-name-part taxon-name-part-type="genus" reg="Edwardsiana">Edwardsiana</tp:taxon-name-part> <tp:taxon-name-part taxon-name-part-type="species" reg="rosae">rosae</tp:taxon-name-part></tp:taxon-name></italic> (L.) (<xref ref-type="bibr" rid="B39">Viggiani 1987</xref>), <tp:taxon-name><tp:taxon-name-part taxon-name-part-type="genus" reg="Zygina">Zygina</tp:taxon-name-part> (<tp:taxon-name-part taxon-name-part-type="subgenus" reg="Zygina">Zygina</tp:taxon-name-part>) <tp:taxon-name-part taxon-name-part-type="species" reg="eburnea">eburnea</tp:taxon-name-part></tp:taxon-name> Fieber (<xref ref-type="bibr" rid="B3">Bakkendorf 1971</xref> [as <italic><tp:taxon-name><tp:taxon-name-part taxon-name-part-type="genus" reg="Erythroneura">Erythroneura</tp:taxon-name-part> <tp:taxon-name-part taxon-name-part-type="species" reg="eburnea">eburnea</tp:taxon-name-part></tp:taxon-name></italic> for <italic><tp:taxon-name><tp:taxon-name-part taxon-name-part-type="genus" reg="Oligosita">O.</tp:taxon-name-part> <tp:taxon-name-part taxon-name-part-type="species" reg="tominici">tominici</tp:taxon-name-part></tp:taxon-name></italic>]), and <tp:taxon-name><tp:taxon-name-part taxon-name-part-type="genus" reg="Zygina">Zygina</tp:taxon-name-part> (<tp:taxon-name-part taxon-name-part-type="subgenus" reg="Zygina">Zygina</tp:taxon-name-part>) <tp:taxon-name-part taxon-name-part-type="species" reg="rhamni">rhamni</tp:taxon-name-part></tp:taxon-name> Ferrari (<xref ref-type="bibr" rid="B39">Viggiani 1987</xref>).</p></tp:treatment-sec><tp:treatment-sec sec-type="remarks" id="SECID0E4SBG"><title>Remarks.</title><p>Females of this distinctive species can be recognized by the uniformly pale color of the body (Fig. <xref ref-type="fig" rid="F5">5a</xref>), while in males the sides of metasoma and sometimes mesosoma are dark (Fig. <xref ref-type="fig" rid="F5">5b</xref>). Other distinguishing features of both sexes include a rather long clava of the antenna and a characteristic fore wing with a distinctive dark spot behind the apex of venation (Fig. <xref ref-type="fig" rid="F5">5</xref>), as described and illustrated by <xref ref-type="bibr" rid="B18">Kryger (1919)</xref> and <xref ref-type="bibr" rid="B39">Viggiani (1987)</xref>.</p><p>Other examined female specimens of an <italic><tp:taxon-name><tp:taxon-name-part taxon-name-part-type="genus" reg="Oligosita">Oligosita</tp:taxon-name-part></tp:taxon-name></italic> sp. in <named-content xmlns:xlink="http://www.w3.org/1999/xlink" content-type="dwc:institutional_code" xlink:type="simple">UCRC</named-content>, collected from grape leaves in Iran, have several small dark spots on the sides of metasoma; thus, we cannot positively identify them as <italic><tp:taxon-name><tp:taxon-name-part taxon-name-part-type="genus" reg="Oligosita">O.</tp:taxon-name-part> <tp:taxon-name-part taxon-name-part-type="species" reg="pallida">pallida</tp:taxon-name-part></tp:taxon-name></italic> without availability of a thorough assessment of intraspecific variation of body color in this species.</p><fig id="F5" position="float" orientation="portrait"><object-id xmlns:xlink="http://www.w3.org/1999/xlink" content-type="doi" xlink:type="simple">10.3897/zookeys.945.51865.figure5</object-id><object-id xmlns:xlink="http://www.w3.org/1999/xlink" content-type="arpha" xlink:type="simple">AF647F86-0809-5FF1-870E-1328C41B745B</object-id><label>Figure 5.</label><caption><p><italic><tp:taxon-name><tp:taxon-name-part taxon-name-part-type="genus" reg="Oligosita">Oligosita</tp:taxon-name-part> <tp:taxon-name-part taxon-name-part-type="species" reg="pallida">pallida</tp:taxon-name-part></tp:taxon-name></italic> (Taisha, Izumo, Shimane Prefecture, Honshu Island, Japan) <bold>a</bold> habitus of female (lateral view) <bold>b</bold> habitus of male (dorsolateral view).</p></caption><graphic xmlns:xlink="http://www.w3.org/1999/xlink" xlink:href="zookeys-945-129-g005.jpg" position="float" orientation="portrait" xlink:type="simple" id="oo_428257.jpg"><uri content-type="original_file" xlink:type="simple">https://binary.pensoft.net/fig/428257</uri></graphic></fig></tp:treatment-sec><ref-list><ref id="B39"><mixed-citation xmlns:xlink="http://www.w3.org/1999/xlink" xlink:type="simple"><person-group><name name-style="western"><surname>Viggiani</surname><given-names>G</given-names></name></person-group> (<year>1987</year>) <article-title>Notes on <italic><tp:taxon-name><tp:taxon-name-part taxon-name-part-type="genus">Oligosita</tp:taxon-name-part> <tp:taxon-name-part taxon-name-part-type="species">pallida</tp:taxon-name-part></tp:taxon-name></italic> Kryger and on other species of the group <italic>minima</italic> Girault (<tp:taxon-name><tp:taxon-name-part taxon-name-part-type="order">Hymenoptera</tp:taxon-name-part></tp:taxon-name>: <tp:taxon-name><tp:taxon-name-part taxon-name-part-type="family">Trichogrammatidae</tp:taxon-name-part></tp:taxon-name>).</article-title><source>Redia</source><volume>70</volume>: <fpage>543</fpage>–<lpage>547</lpage>.</mixed-citation></ref><ref id="B20"><mixed-citation xmlns:xlink="http://www.w3.org/1999/xlink" xlink:type="simple"><person-group><name name-style="western"><surname>Liu</surname><given-names>S</given-names></name><name name-style="western"><surname>Li</surname><given-names>C</given-names></name></person-group> (<year>2019</year>) <article-title>A new species, first report of a male and new distributional records for five species of <italic><tp:taxon-name><tp:taxon-name-part taxon-name-part-type="genus">Oligosita</tp:taxon-name-part></tp:taxon-name></italic> Walker (<tp:taxon-name><tp:taxon-name-part taxon-name-part-type="order">Hymenoptera</tp:taxon-name-part></tp:taxon-name>: <tp:taxon-name><tp:taxon-name-part taxon-name-part-type="family">Trichogrammatidae</tp:taxon-name-part></tp:taxon-name>) from China.</article-title><source>Journal of Forestry Research</source><volume>30</volume>(<issue>3</issue>): <fpage>1123</fpage>–<lpage>1130</lpage>. <ext-link xlink:type="simple" ext-link-type="doi" xlink:href="10.1007/s11676-018-0749-8">https://doi.org/10.1007/s11676-018-0749-8</ext-link></mixed-citation></ref><ref id="B3"><mixed-citation xmlns:xlink="http://www.w3.org/1999/xlink" xlink:type="simple"><person-group><name name-style="western"><surname>Bakkendorf</surname><given-names>O</given-names></name></person-group> (<year>1971</year>) <article-title>Description of <italic><tp:taxon-name><tp:taxon-name-part taxon-name-part-type="genus">Oligosita</tp:taxon-name-part> <tp:taxon-name-part taxon-name-part-type="species">tominici</tp:taxon-name-part></tp:taxon-name></italic> n. sp. [Hym., <tp:taxon-name><tp:taxon-name-part taxon-name-part-type="family">Trichogrammatidae</tp:taxon-name-part></tp:taxon-name>] and notes of <italic><tp:taxon-name><tp:taxon-name-part taxon-name-part-type="genus">Anagrus</tp:taxon-name-part> <tp:taxon-name-part taxon-name-part-type="species">atomus</tp:taxon-name-part></tp:taxon-name></italic> (L.) and <italic><tp:taxon-name><tp:taxon-name-part taxon-name-part-type="genus">Anaphes</tp:taxon-name-part> <tp:taxon-name-part taxon-name-part-type="species">autumnalis</tp:taxon-name-part></tp:taxon-name></italic> Foerster [Hym. <tp:taxon-name><tp:taxon-name-part taxon-name-part-type="family">Mymaridae</tp:taxon-name-part></tp:taxon-name>].</article-title><source><tp:taxon-name><tp:taxon-name-part taxon-name-part-type="genus">Entomophaga</tp:taxon-name-part></tp:taxon-name></source><volume>16</volume>(<issue>4</issue>): <fpage>363</fpage>–<lpage>366</lpage>. <ext-link xlink:type="simple" ext-link-type="doi" xlink:href="10.1007/BF02370918">https://doi.org/10.1007/BF02370918</ext-link></mixed-citation></ref><ref id="B23"><mixed-citation xmlns:xlink="http://www.w3.org/1999/xlink" xlink:type="simple"><person-group><name name-style="western"><surname>Noyes</surname><given-names>JS</given-names></name></person-group> (<year>2019</year>) Universal <tp:taxon-name><tp:taxon-name-part taxon-name-part-type="superfamily">Chalcidoidea</tp:taxon-name-part></tp:taxon-name> database. World Wide Web electronic publication, the Natural History Museum, London. <ext-link xlink:type="simple" ext-link-type="uri" xlink:href="http://www.nhm.ac.uk/chalcidoids">http://www.nhm.ac.uk/chalcidoids</ext-link> [last accessed 11 November 2019]</mixed-citation></ref><ref id="B31"><mixed-citation xmlns:xlink="http://www.w3.org/1999/xlink" xlink:type="simple"><person-group><name name-style="western"><surname>Triapitsyn</surname><given-names>SV</given-names></name></person-group> (<year>1998</year>) <article-title><italic><tp:taxon-name><tp:taxon-name-part taxon-name-part-type="genus">Anagrus</tp:taxon-name-part></tp:taxon-name></italic> (<tp:taxon-name><tp:taxon-name-part taxon-name-part-type="order">Hymenoptera</tp:taxon-name-part></tp:taxon-name>: <tp:taxon-name><tp:taxon-name-part taxon-name-part-type="family">Mymaridae</tp:taxon-name-part></tp:taxon-name>) egg parasitoids of <italic><tp:taxon-name><tp:taxon-name-part taxon-name-part-type="genus">Erythroneura</tp:taxon-name-part></tp:taxon-name></italic> spp. and other leafhoppers (<tp:taxon-name><tp:taxon-name-part taxon-name-part-type="suborder">Homoptera</tp:taxon-name-part></tp:taxon-name>: <tp:taxon-name><tp:taxon-name-part taxon-name-part-type="family">Cicadellidae</tp:taxon-name-part></tp:taxon-name>) in North American vineyards and orchards: a taxonomic review.</article-title><source>Transactions of the American Entomological Society</source><volume>124</volume>(<issue>2</issue>): <fpage>77</fpage>–<lpage>112</lpage>.</mixed-citation></ref><ref id="B41"><mixed-citation xmlns:xlink="http://www.w3.org/1999/xlink" xlink:type="simple"><person-group><name name-style="western"><surname>Yiğit</surname><given-names>A</given-names></name><name name-style="western"><surname>Erkiliç</surname><given-names>L</given-names></name></person-group> (<year>1987</year>) Studies on egg-parasitoids of grape leafhopper, <italic><tp:taxon-name><tp:taxon-name-part taxon-name-part-type="genus">Arboridia</tp:taxon-name-part> <tp:taxon-name-part taxon-name-part-type="species">adanae</tp:taxon-name-part></tp:taxon-name></italic> Dlab. (Hom.: <tp:taxon-name><tp:taxon-name-part taxon-name-part-type="family">Cicadellidae</tp:taxon-name-part></tp:taxon-name>), injurious in Southern Anatolia vineyards. In: Proceedings of the First Turkish National Congress of Entomology (13–16 October 1987, Izmir), 35–42. [In Turkish]</mixed-citation></ref><ref id="B22"><mixed-citation xmlns:xlink="http://www.w3.org/1999/xlink" xlink:type="simple"><person-group><name name-style="western"><surname>Mostaan</surname><given-names>M</given-names></name><name name-style="western"><surname>Akbarzadeh</surname><given-names>G</given-names></name></person-group> (<year>1995</year>) <article-title>Studies on the egg parasitoid of the Grapevine leafhopper (<italic><tp:taxon-name><tp:taxon-name-part taxon-name-part-type="genus">Arboridia</tp:taxon-name-part> <tp:taxon-name-part taxon-name-part-type="species">kermanshah</tp:taxon-name-part></tp:taxon-name></italic> Dlab.).</article-title> In: <person-group><name name-style="western"><surname>Wajnberg</surname><given-names>E</given-names></name></person-group> (<role>Ed.</role>) <issue-title>Trichogramma and Other Egg Parasitoids: Proceedings of the 4th International Symposium held in Cairo (Egypt), October 4–7, 1994.</issue-title><source>INRA Ed., Paris (Les Colloques, n°73)</source>, <fpage>201</fpage>–<lpage>202</lpage>.</mixed-citation></ref><ref id="B18"><mixed-citation xmlns:xlink="http://www.w3.org/1999/xlink" xlink:type="simple"><person-group><name name-style="western"><surname>Kryger</surname><given-names>JP</given-names></name></person-group> (<year>1919 [1918]</year>) <article-title>The European <tp:taxon-name><tp:taxon-name-part taxon-name-part-type="subfamily">Trichogramminae</tp:taxon-name-part></tp:taxon-name>.</article-title><source>Entomologiske Meddelelser</source><volume>12</volume>(<issue>2</issue>): <fpage>257</fpage>–<lpage>354</lpage>.</mixed-citation></ref></ref-list></tp:taxon-treatment>
