# Supplementary material for: Egg parasitoids of Arboridia apicalis (Nawa, 1913) (Hemiptera, Cicadellidae), a leafhopper pest of grapevines in Japan, with description of a new species of Anagrus Haliday, 1833 (Hymenoptera, Mymaridae)
Source: Zookeys. 2020 Jul 3;945:129–52. doi: 10.3897/zookeys.945.51865 (PMC7351868; doi:10.3897/zookeys.945.51865)
Supplement: XML Treatment for Oligosita [file zookeys.945.51865-treatment3.xml]

<!DOCTYPE tp:taxon-treatment
  PUBLIC "-//TaxonX//DTD Taxonomic Treatment Publishing DTD v0 20100105//EN" "tax-treatment-NSO.dtd">
<tp:taxon-treatment xmlns:tp="http://www.plazi.org/taxpub"><tp:treatment-meta><kwd-group><label>Taxon classification</label><kwd><named-content xmlns:xlink="http://www.w3.org/1999/xlink" content-type="kingdom">Animalia</named-content></kwd><kwd><named-content xmlns:xlink="http://www.w3.org/1999/xlink" content-type="order">Hymenoptera</named-content></kwd><kwd><named-content xmlns:xlink="http://www.w3.org/1999/xlink" content-type="family">Trichogrammatidae</named-content></kwd></kwd-group><mixed-citation publication-type="journal"><person-group><name><surname>Triapitsyn</surname><given-names>Serguei V.</given-names></name><name><surname>Adachi-Hagimori</surname><given-names>Tetsuya</given-names></name><name><surname>Rugman-Jones</surname><given-names>Paul F.</given-names></name><name><surname>Kado</surname><given-names>Natsuko</given-names></name><name><surname>Sawamura</surname><given-names>Nobuo</given-names></name><name><surname>Narai</surname><given-names>Yutaka</given-names></name></person-group><article-title>Egg parasitoids of <italic><tp:taxon-name><tp:taxon-name-part taxon-name-part-type="genus" reg="Arboridia">Arboridia</tp:taxon-name-part> <tp:taxon-name-part taxon-name-part-type="species" reg="apicalis">apicalis</tp:taxon-name-part></tp:taxon-name></italic> (Nawa, 1913) (<tp:taxon-name><tp:taxon-name-part taxon-name-part-type="order">Hemiptera</tp:taxon-name-part></tp:taxon-name>, <tp:taxon-name><tp:taxon-name-part taxon-name-part-type="family">Cicadellidae</tp:taxon-name-part></tp:taxon-name>), a leafhopper pest of grapevines in Japan, with description of a new species of <italic><tp:taxon-name><tp:taxon-name-part taxon-name-part-type="genus" reg="Anagrus">Anagrus</tp:taxon-name-part></tp:taxon-name></italic> Haliday, 1833 (<tp:taxon-name><tp:taxon-name-part taxon-name-part-type="order">Hymenoptera</tp:taxon-name-part></tp:taxon-name>, <tp:taxon-name><tp:taxon-name-part taxon-name-part-type="family">Mymaridae</tp:taxon-name-part></tp:taxon-name>)</article-title><source>Zookeys</source><day>03</day><month>7</month><year>2020</year><volume>945</volume><fpage>129</fpage><lpage>152</lpage><pub-id pub-id-type="doi">10.3897/zookeys.945.51865</pub-id></mixed-citation></tp:treatment-meta><tp:nomenclature><tp:taxon-name><object-id xmlns:xlink="http://www.w3.org/1999/xlink" content-type="arpha" xlink:type="simple">926507F7-6166-5B72-BF13-D7F95C35BCA7</object-id>
              <tp:taxon-name-part taxon-name-part-type="genus" reg="Oligosita">Oligosita</tp:taxon-name-part>
            </tp:taxon-name><tp:taxon-authority>sp.</tp:taxon-authority><xref ref-type="fig" rid="F6">Figure 6a</xref></tp:nomenclature><tp:treatment-sec sec-type="material" id="SECID0EQWBG"><title>Material examined.</title><p>Japan, Honshu Island, Shimane Prefecture, Izumo, Taisha, <named-content xmlns:xlink="http://www.w3.org/1999/xlink" content-type="dwc:verbatimCoordinates" xlink:type="simple"><named-content content-type="geo-json" specific-use="{&#34;type&#34;:&#34;Point&#34;,&#34;coordinates&#34;:[132.689444,35.355833]}" id="NCID0EZWBG" xlink:type="simple">35°21'21"N, 132°41'22"E</named-content></named-content>, 3 m, 5.x.2019, N. Kado, N. Sawamura, T. Adachi-Hagimori, S. V. Triapitsyn (sweeping upon leaves of non-organic Delaware table grapes infested with <italic><tp:taxon-name><tp:taxon-name-part taxon-name-part-type="genus" reg="Arboridia">A.</tp:taxon-name-part> <tp:taxon-name-part taxon-name-part-type="species" reg="apicalis">apicalis</tp:taxon-name-part></tp:taxon-name></italic> in a covered Watanabe vineyard) [1 ♀, <named-content xmlns:xlink="http://www.w3.org/1999/xlink" content-type="dwc:institutional_code" xlink:type="simple">UCRC</named-content>].</p></tp:treatment-sec><tp:treatment-sec sec-type="distribution" id="SECID0EOXBG"><title>Distribution.</title><p>Palaearctic region: Japan (Honshu Island).</p></tp:treatment-sec><tp:treatment-sec sec-type="host" id="SECID0ETXBG"><title>Host.</title><p><tp:taxon-name><tp:taxon-name-part taxon-name-part-type="family">Cicadellidae</tp:taxon-name-part></tp:taxon-name>: <tp:taxon-name><tp:taxon-name-part taxon-name-part-type="genus" reg="Arboridia">Arboridia</tp:taxon-name-part> (<tp:taxon-name-part taxon-name-part-type="subgenus" reg="Arboridia">Arboridia</tp:taxon-name-part>) <tp:taxon-name-part taxon-name-part-type="species" reg="apicalis">apicalis</tp:taxon-name-part></tp:taxon-name> (Nawa). This tentative host association will need to be confirmed by experimental work using sentinel eggs of this leafhopper.</p></tp:treatment-sec><tp:treatment-sec sec-type="remarks" id="SECID0EMYBG"><title>Remarks.</title><p>Because taxonomy of the genus <italic><tp:taxon-name><tp:taxon-name-part taxon-name-part-type="genus" reg="Oligosita">Oligosita</tp:taxon-name-part></tp:taxon-name></italic> Walker is in flux and no working keys are available, we could not positively identify this specimen to the species. Its body color is more or less light brown except dorsum of mesosoma is mostly yellow (Fig. <xref ref-type="fig" rid="F6">6a</xref>).</p><fig id="F6" position="float" orientation="portrait"><object-id xmlns:xlink="http://www.w3.org/1999/xlink" content-type="doi" xlink:type="simple">10.3897/zookeys.945.51865.figure6</object-id><object-id xmlns:xlink="http://www.w3.org/1999/xlink" content-type="arpha" xlink:type="simple">982D05F2-27A1-53B3-BD0B-D2C5048A4AFE</object-id><label>Figure 6.</label><caption><p>Habitus in lateral view <bold>a</bold><italic><tp:taxon-name><tp:taxon-name-part taxon-name-part-type="genus" reg="Oligosita">Oligosita</tp:taxon-name-part></tp:taxon-name></italic> sp. female (Taisha, Izumo, Shimane Prefecture, Honshu Island, Japan) <bold>b</bold><tp:taxon-name><tp:taxon-name-part taxon-name-part-type="genus" reg="Aphelinoidea">Aphelinoidea</tp:taxon-name-part> (<tp:taxon-name-part taxon-name-part-type="subgenus" reg="Aphelinoidea">Aphelinoidea</tp:taxon-name-part>)</tp:taxon-name> sp. male (Unnan, Shimane Prefecture, Honshu Island, Japan).</p></caption><graphic xmlns:xlink="http://www.w3.org/1999/xlink" xlink:href="zookeys-945-129-g006.jpg" position="float" orientation="portrait" xlink:type="simple" id="oo_428258.jpg"><uri content-type="original_file" xlink:type="simple">https://binary.pensoft.net/fig/428258</uri></graphic></fig></tp:treatment-sec></tp:taxon-treatment>
