# Supplementary material for: Egg parasitoids of Arboridia apicalis (Nawa, 1913) (Hemiptera, Cicadellidae), a leafhopper pest of grapevines in Japan, with description of a new species of Anagrus Haliday, 1833 (Hymenoptera, Mymaridae)
Source: Zookeys. 2020 Jul 3;945:129–52. doi: 10.3897/zookeys.945.51865 (PMC7351868; doi:10.3897/zookeys.945.51865)
Supplement: XML Treatment for Aphelinoidea (Aphelinoidea) [file zookeys.945.51865-treatment4.xml]

<!DOCTYPE tp:taxon-treatment
  PUBLIC "-//TaxonX//DTD Taxonomic Treatment Publishing DTD v0 20100105//EN" "tax-treatment-NSO.dtd">
<tp:taxon-treatment xmlns:tp="http://www.plazi.org/taxpub"><tp:treatment-meta><kwd-group><label>Taxon classification</label><kwd><named-content xmlns:xlink="http://www.w3.org/1999/xlink" content-type="kingdom">Animalia</named-content></kwd><kwd><named-content xmlns:xlink="http://www.w3.org/1999/xlink" content-type="order">Hymenoptera</named-content></kwd><kwd><named-content xmlns:xlink="http://www.w3.org/1999/xlink" content-type="family">Trichogrammatidae</named-content></kwd></kwd-group><mixed-citation publication-type="journal"><person-group><name><surname>Triapitsyn</surname><given-names>Serguei V.</given-names></name><name><surname>Adachi-Hagimori</surname><given-names>Tetsuya</given-names></name><name><surname>Rugman-Jones</surname><given-names>Paul F.</given-names></name><name><surname>Kado</surname><given-names>Natsuko</given-names></name><name><surname>Sawamura</surname><given-names>Nobuo</given-names></name><name><surname>Narai</surname><given-names>Yutaka</given-names></name></person-group><article-title>Egg parasitoids of <italic><tp:taxon-name><tp:taxon-name-part taxon-name-part-type="genus" reg="Arboridia">Arboridia</tp:taxon-name-part> <tp:taxon-name-part taxon-name-part-type="species" reg="apicalis">apicalis</tp:taxon-name-part></tp:taxon-name></italic> (Nawa, 1913) (<tp:taxon-name><tp:taxon-name-part taxon-name-part-type="order">Hemiptera</tp:taxon-name-part></tp:taxon-name>, <tp:taxon-name><tp:taxon-name-part taxon-name-part-type="family">Cicadellidae</tp:taxon-name-part></tp:taxon-name>), a leafhopper pest of grapevines in Japan, with description of a new species of <italic><tp:taxon-name><tp:taxon-name-part taxon-name-part-type="genus" reg="Anagrus">Anagrus</tp:taxon-name-part></tp:taxon-name></italic> Haliday, 1833 (<tp:taxon-name><tp:taxon-name-part taxon-name-part-type="order">Hymenoptera</tp:taxon-name-part></tp:taxon-name>, <tp:taxon-name><tp:taxon-name-part taxon-name-part-type="family">Mymaridae</tp:taxon-name-part></tp:taxon-name>)</article-title><source>Zookeys</source><day>03</day><month>7</month><year>2020</year><volume>945</volume><fpage>129</fpage><lpage>152</lpage><pub-id pub-id-type="doi">10.3897/zookeys.945.51865</pub-id></mixed-citation></tp:treatment-meta><tp:nomenclature><tp:taxon-name><object-id xmlns:xlink="http://www.w3.org/1999/xlink" content-type="arpha" xlink:type="simple">9CEEC82A-8881-5BDA-B831-3061F922F32A</object-id>
              <tp:taxon-name-part taxon-name-part-type="genus" reg="Aphelinoidea">Aphelinoidea</tp:taxon-name-part> (<tp:taxon-name-part taxon-name-part-type="subgenus" reg="Aphelinoidea">Aphelinoidea</tp:taxon-name-part>)</tp:taxon-name><tp:taxon-authority>sp.</tp:taxon-authority><xref ref-type="fig" rid="F6">Figure 6b</xref></tp:nomenclature><tp:treatment-sec sec-type="material" id="SECID0EI2BG"><title>Material examined.</title><p>Japan, Honshu Island, Shimane Prefecture, Unnan, Oku-Izumo vineyard, <named-content xmlns:xlink="http://www.w3.org/1999/xlink" content-type="dwc:verbatimCoordinates" xlink:type="simple"><named-content content-type="geo-json" specific-use="{&#34;type&#34;:&#34;Point&#34;,&#34;coordinates&#34;:[132.929444,35.288889]}" id="NCID0ER2BG" xlink:type="simple">35°17'20"N, 132°55'46"E</named-content></named-content>, 155 m, leaves of organic Black Olympia table grapes heavily infested with <italic><tp:taxon-name><tp:taxon-name-part taxon-name-part-type="genus" reg="Arboridia">A.</tp:taxon-name-part> <tp:taxon-name-part taxon-name-part-type="species" reg="apicalis">apicalis</tp:taxon-name-part></tp:taxon-name></italic> in a covered vineyard collected 4.x.2019, N. Kado, N. Sawamura, T. Adachi-Hagimori, S. V. Triapitsyn, emerged 5.x.2019, S. V. Triapitsyn [1 ♂, <named-content xmlns:xlink="http://www.w3.org/1999/xlink" content-type="dwc:institutional_code" xlink:type="simple">UCRC</named-content>].</p></tp:treatment-sec><tp:treatment-sec sec-type="distribution" id="SECID0EG3BG"><title>Distribution.</title><p>Nearctic region: USA (Nebraska); Palaearctic region: Japan (Honshu Island).</p></tp:treatment-sec><tp:treatment-sec sec-type="host" id="SECID0EL3BG"><title>Host.</title><p><tp:taxon-name><tp:taxon-name-part taxon-name-part-type="family">Cicadellidae</tp:taxon-name-part></tp:taxon-name>: <tp:taxon-name><tp:taxon-name-part taxon-name-part-type="genus" reg="Arboridia">Arboridia</tp:taxon-name-part> (<tp:taxon-name-part taxon-name-part-type="subgenus" reg="Arboridia">Arboridia</tp:taxon-name-part>) <tp:taxon-name-part taxon-name-part-type="species" reg="apicalis">apicalis</tp:taxon-name-part></tp:taxon-name> (Nawa). This tentative host association will need to be confirmed by experimental work using sentinel eggs of this leafhopper.</p></tp:treatment-sec><tp:treatment-sec sec-type="remarks" id="SECID0EE4BG"><title>Remarks.</title><p>This specimen is similar to <tp:taxon-name><tp:taxon-name-part taxon-name-part-type="genus" reg="Aphelinoidea">Aphelinoidea</tp:taxon-name-part> (<tp:taxon-name-part taxon-name-part-type="subgenus" reg="Aphelinoidea">Aphelinoidea</tp:taxon-name-part>) <tp:taxon-name-part taxon-name-part-type="species" reg="waterhousei">waterhousei</tp:taxon-name-part></tp:taxon-name> (Blood &amp; Kryger) which belongs to the <italic>semifuscipennis</italic> species group of the nominate subgenus of the genus <italic><tp:taxon-name><tp:taxon-name-part taxon-name-part-type="genus" reg="Aphelinoidea">Aphelinoidea</tp:taxon-name-part></tp:taxon-name></italic> Girault, formerly placed in the synonymized <tp:taxon-name><tp:taxon-name-part taxon-name-part-type="infraspecific-rank">subgenus</tp:taxon-name-part> <tp:taxon-name-part taxon-name-part-type="subgenus" reg="Aphelinoidea">Aphelinoidea</tp:taxon-name-part></tp:taxon-name> (<italic><tp:taxon-name><tp:taxon-name-part taxon-name-part-type="genus" reg="Diaclava">Diaclava</tp:taxon-name-part></tp:taxon-name></italic> Blood &amp; Kryger) (<xref ref-type="bibr" rid="B34">Triapitsyn 2018</xref>). Like <italic><tp:taxon-name><tp:taxon-name-part taxon-name-part-type="genus" reg="Aphelinoidea">A.</tp:taxon-name-part> <tp:taxon-name-part taxon-name-part-type="species" reg="waterhousei">waterhousei</tp:taxon-name-part></tp:taxon-name></italic> from England, UK, known from the single male specimen, the one from Japan (Fig. <xref ref-type="fig" rid="F6">6b</xref>) has apical segment of the clava contrastingly darker than the light-colored basal segment, and the marginal vein of its fore wing is notably thickened while the stigmal vein is short, inconspicuous. But because the fore wing of the specimen from Japan is notably wider and its marginal setae are relatively shorter (ca. one-third of the greatest fore wing width), it is unlikely to be <italic><tp:taxon-name><tp:taxon-name-part taxon-name-part-type="genus" reg="Aphelinoidea">A.</tp:taxon-name-part> <tp:taxon-name-part taxon-name-part-type="species" reg="waterhousei">waterhousei</tp:taxon-name-part></tp:taxon-name></italic>; rather, it is more similar to the unidentified male specimen from Nebraska, USA which has the same features, as illustrated by <xref ref-type="bibr" rid="B34">Triapitsyn (2018</xref>: 78, figs 93–97).</p></tp:treatment-sec><tp:treatment-sec><!--Section generated to contain objects referenced in tp:taxon-treatment.--><fig id="F6" position="float" orientation="portrait"><object-id xmlns:xlink="http://www.w3.org/1999/xlink" content-type="doi" xlink:type="simple">10.3897/zookeys.945.51865.figure6</object-id><object-id xmlns:xlink="http://www.w3.org/1999/xlink" content-type="arpha" xlink:type="simple">982D05F2-27A1-53B3-BD0B-D2C5048A4AFE</object-id><label>Figure 6.</label><caption><p>Habitus in lateral view <bold>a</bold><italic><tp:taxon-name><tp:taxon-name-part taxon-name-part-type="genus" reg="Oligosita">Oligosita</tp:taxon-name-part></tp:taxon-name></italic> sp. female (Taisha, Izumo, Shimane Prefecture, Honshu Island, Japan) <bold>b</bold><tp:taxon-name><tp:taxon-name-part taxon-name-part-type="genus" reg="Aphelinoidea">Aphelinoidea</tp:taxon-name-part> (<tp:taxon-name-part taxon-name-part-type="subgenus" reg="Aphelinoidea">Aphelinoidea</tp:taxon-name-part>)</tp:taxon-name> sp. male (Unnan, Shimane Prefecture, Honshu Island, Japan).</p></caption><graphic xmlns:xlink="http://www.w3.org/1999/xlink" xlink:href="zookeys-945-129-g006.jpg" position="float" orientation="portrait" xlink:type="simple" id="oo_428258.jpg"><uri content-type="original_file" xlink:type="simple">https://binary.pensoft.net/fig/428258</uri></graphic></fig></tp:treatment-sec><ref-list><ref id="B34"><mixed-citation xmlns:xlink="http://www.w3.org/1999/xlink" xlink:type="simple"><person-group><name name-style="western"><surname>Triapitsyn</surname><given-names>SV</given-names></name></person-group> (<year>2018</year>) <article-title>Review of the Palearctic <italic><tp:taxon-name><tp:taxon-name-part taxon-name-part-type="genus">Aphelinoidea</tp:taxon-name-part></tp:taxon-name></italic> (<tp:taxon-name><tp:taxon-name-part taxon-name-part-type="order">Hymenoptera</tp:taxon-name-part></tp:taxon-name>: <tp:taxon-name><tp:taxon-name-part taxon-name-part-type="family">Trichogrammatidae</tp:taxon-name-part></tp:taxon-name>), with focus on the species described by Ś. Nowicki.</article-title><source>Israel Journal of Entomology</source><volume>48</volume>(<issue>2</issue>): <fpage>33</fpage>–<lpage>81</lpage>.</mixed-citation></ref></ref-list></tp:taxon-treatment>
